# Supplementary material for: Zoonotic nematode larvae in Greenland halibut (Reinhardtius hippoglossoides) from Greenlandic waters: Occurrence, fillet distribution and association with Mushy halibut syndrome
Source: Int J Parasitol Parasites Wildl. 2025 Dec 24;29:101181. doi: 10.1016/j.ijppaw.2025.101181 (PMC12796938; doi:10.1016/j.ijppaw.2025.101181)
Supplement: Multimedia component 1 [file mmc1.xlsx]

## Sheet: Information sheet
Supplementary material 1	Biometric data
Title	Zoonotic Nematode Larvae in Greenland halibut (Reinhardtius hippoglossoides) from Greenlandic waters: Prevalence, Fillet Distribution Association with Mushy Halibut Syndrome
Journal	International Journal for Parasitology: Parasites and Wildlife
Authors	Natacha L. Severin *1, Andrea K. Bisbjerg 1, Kitt U. Ristinge 1, Kaan Kumas 1, Liliana Ferrão 2, Per W. Kania 1, Kurt Buchmann 1
Affiliations	1: Laboratory of Aquatic Pathobiology (AQUA), Section for Parasitology and Pathobiology Department of Veterinary and Animal Sciences, Faculty of Health and Medical Sciences University of Copenhagen, Stigbøjlen 7, 1870, Frederiksberg C, Denmark
	2: Department of Animal Sciences and Aquatic Ecology Ghent University, Coupure Links 653 – block F, B-9000 Gent, Belgium
Correspondance	Natacha L. Severin, nls@sund.ku.dk

## Sheet: Raw data
Fish ID	Capture area (NAFO Subarea/ICES)	Capture depth (m)	Assessed condition*	Sex*	Length (cm)	Weight (g)	Maturity*	Cadaver weight (g)	Liver (g)	Gonads (g)	Fillet weight (total, g)	GSI	HSI	Condition factor	MHS status*	Stomach fullness*	Spleen (g)	Heart (g)	Bile color*	Gallbladder fullness*	Estimated age (yrs)	QIM
NW_N9	NAFO Subarea 1A	993-823	0	0	48.5	948	0	881	13.2	0	439	0.137131	1.39241	0.830966	0	0	0.5	1.2	0	2	6	4
NW_N11	NAFO Subarea 1A	913-989	0	1	64	2254	1	2320	35.4	1	1100	0.439219	1.57054	0.859833	0	0	1.6	4.1	0	2	9	8
NW_N16	NAFO Subarea 1A	913-989	1	0	36	368	0	336	5.6	0	173	0.108696	1.52174	0.788752	0	1	0.3	0.6	0	1	6	6
NW_N17	NAFO Subarea 1A	913-989	0	1	61	1766	0	1583	20.3	0	816	0.130238	1.14949	0.778039	0	4	0.5	2.9	0	2	12	6
NW_N24	NAFO Subarea 1A	913-989	0	1	62	1987	1	1.8	36.8	1	919	0.488173	1.85204	0.833725	0	0	2.8	3.7	0	2	9	9
NW_N28	NAFO Subarea 1A	902-892	0	0	44.5	742	0	682	9	0	318	0.148248	1.21294	0.842023	0	0	0.7	1.8	0	2	7	9
NW_N29	NAFO Subarea 1A	902-892	0	1	89	8115	1	7213	204	1	3523	2.84658	2.51386	1.15111	0	1	5	11	1	2	10	8
NW_N30	NAFO Subarea 1A	902-892	0	0	54.5	1341	0	1222	22.7	0	645	0.0745712	1.69277	0.828398	0	0	0.5	2.2	0	2	11	8
NW_N31	NAFO Subarea 1A	902-892	0	1	61.5	2241	2	2034	35.9	2	1040	0.812137	1.60196	0.963422	0	0	0.9	3.2	0	2	10	10
NW_N39	NAFO Subarea 1A	1121-1049	0	1	61	2970	1	1851	34.6	1	839	0.360269	1.16498	1.30848	0	1	2.2	3.7	0	2	9	3
NW_N41	NAFO Subarea 1A	1121-1049	0	1	57	1522	1	1366	18.3	1	622	0.617608	1.20237	0.821845	0	1	1.1	2.5	0	2	8	8
NW_N47	NAFO Subarea 1A	920-979	0	1	64	2208	1	1995	23.5	1	992	0.511775	1.06431	0.842285	0	3	1.3	3.5	0	1	11	9
NW_N48	NAFO Subarea 1A	920-979	1	N/A	62	1850	N/A	1790	17.9	N/A	643	0.243243	0.967568	0.776241	0
NW_N1	NAFO Subarea 1A	993-823	1	1	45.6	665	1	602	8.6	1	188	0.406015	1.29323	0.701338	0
NW_N49	NAFO Subarea 1A	920-979	1	1	63	2590	1	2130	43.9	1	512	0.594595	1.69498	1.03581	0
NW_N37	NAFO Subarea 1A	1121-1049	0	1	60	1718	1	1582	20.2	1	590	0.314319	1.17579	0.79537	0
NW_N26	NAFO Subarea 1A	902-892	0	0	63	1884	0	1669	27.4	0	501	0.244161	1.45435	0.753458	0
NW_N42	NAFO Subarea 1A	1121-1049	0	1	56.5	1590	1	1444	25.2	1	593	1.85535	1.58491	0.88156	0
NW_N18	NAFO Subarea 1A	913-989	0	1	57	1915	1	1902	17.5	1	419	0.0417755	0.913838	1.03406	0
NW_N44	NAFO Subarea 1A	1121-1049	0	0	48.5	1005	0	924	13.9	0	289	0.0895522	1.38308	0.880929	0
NW_N40	NAFO Subarea 1A	1121-1049	1	1	53	1282	0	1185	11.8	0	389	0.0702028	0.920437	0.861114	0
NW_N50	NAFO Subarea 1A	920-979	0	1	58	1954	1	1798	22.8	1	580	0.250768	1.16684	1.00148	0
NW_N43	NAFO Subarea 1A	1121-1049	0	0	48	965	0	812	11.6	0	273	0.0725389	1.20207	0.872577	0
NW_N34	NAFO Subarea 1A	902-892	2	1	36	314	0	281	1.8	0	85	0.0955414	0.573248	0.673011	0
NW_N12	NAFO Subarea 1A	913-989	2	1	40	502	0	456	21	0	204	0.0796813	4.18327	0.784375	0
NW_N36	NAFO Subarea 1A	1121-1049	1	1	47	732	0	667	7.7	0	170	0.327869	1.05191	0.705046	0
NW_N38	NAFO Subarea 1A	1121-1049	1	0	45.5	794	0	725	8.3	0	182	0.0755668	1.04534	0.84292	0
NW_N7	NAFO Subarea 1A	993-823	0	1	50	1076	0	995	14.5	0	298	0.0836431	1.34758	0.8608	0
NW_N45	NAFO Subarea 1A	1121-1049	0	0	48	1007	0	935	10.6	0	285	0.0595829	1.05263	0.910554	0
NW_N22	NAFO Subarea 1A	913-989	0	1	46	701	0	648	4.1	0	177	0.142653	0.584879	0.720186	0
NW_N3	NAFO Subarea 1A	993-823	0	1	48	834	0	781	4.8	0	228	0.227818	0.57554	0.754123	0
NW_N4	NAFO Subarea 1A	993-823	0	0	44.5	655	0	609	7.4	0	177	0.21374	1.12977	0.743295	0
NW_J5	NAFO Subarea 1A	993-823	1	0	50	811	1	757	N/A	17.2	350	2.12084	N/A	0.6488	1	0	N/A	0.8	N/A	0	12	9
NW_J12	NAFO Subarea 1A	913-989	1	1	67	2294	1	2080	69.3	26.1	631	1.13775	3.02092	0.762727	1	1	1.7	7	0	2	8	11
NW_J15	NAFO Subarea 1A	913-989	1	1	63	1975	2	1549	42	39.7	604	2.01013	2.12658	0.789852	1	4	1.1	4.6	N/A	0	8	9
NW_J16	NAFO Subarea 1A	913-989	2	0	47.5	674	1	600	7.2	9	229	1.33531	1.06825	0.628896	1	0	0.4	0.9	0	1	6	10
NW_J18	NAFO Subarea 1A	902-892	0	1	74	3193	2	2518	55.3	68.7	1148	2.15158	1.73191	0.787959	1	4	2.5	12.6	0	1	8	4
NW_J21	NAFO Subarea 1A	902-892	1	1	89.5	6417	2	4583	141	183	1685	2.8518	2.19729	0.895082	1	4	2.8	22.1	N/A	0	17	11
NW_J22	NAFO Subarea 1A	902-892	0	1	62.5	1733	2	1540	24.6	29.2	599	1.68494	1.4195	0.709837	1	2	1.2	3.4	0	2	8	8
NW_J38	NAFO Subarea 1A	902-892	2	0	45	775	1	700	7.3	9.8	331	1.26452	0.941935	0.85048	1	0	0.6	1.3	0	1	9	11
NW_J40	NAFO Subarea 1A	920-979	0	1	71.5	3760	2	3111	49.1	81.2	1298	2.15957	1.30585	1.02865	1	4	2.3	7.6	0	2	16	6
NW_J46	NAFO Subarea 1A	920-979	2	0	56.5	1073	1	973	6.1	9.1	343	0.848089	0.5685	0.594914	1	0	0.5	1.0	0	1	8	11
NW_J48	NAFO Subarea 1A	920-979	1	0	76	2965	1	2526	26.5	62	903	2.09106	0.893761	0.675436	1	3	2.4	3.8	0	2	5	7
NW_J49	NAFO Subarea 1A	862-896	2	0	64	1462	1	1230	13.2	27	552	1.84679	0.902873	0.557709	1	2	0.5	3.1	N/A	0	9	7
NW_J47	NAFO Subarea 1A	920-979	2	0	65	1830	1	1800	N/A	1.6	362	0.0874317	N/A	0.666363	1
NW_J17	NAFO Subarea 1A	913-989	1	0	36	290	1	220	27.8	8.5	68	2.93103	9.58621	0.621571	1
NW_J23	NAFO Subarea 1A	902-892	0	1	58	1982	0	1803	10.3	9.6	610	0.484359	0.519677	1.01583	1
NW_J30	NAFO Subarea 1A	1121-1049	0	1	65	1272	0	1129	33	14.4	249	1.13208	2.59434	0.463177	1
NW_J32	NAFO Subarea 1A	1121-1049	0	1	61	1250	1	567	10.1	12.1	512	0.968	0.808	0.550707	1
NW_J25	NAFO Subarea 1A	902-892	1	0	62	1608	2	1408	8	2	434	0.124378	0.497512	0.6747	1
NW_J42	NAFO Subarea 1A	920-979	0	1	51	856	1	762	81	11.6	199	1.35514	9.46262	0.645302	1
NW_J37	NAFO Subarea 1A	1121-1049	0	1	55	1158	1	957	14.8	30.2	245	2.60794	1.27807	0.696018	1
NW_J39	NAFO Subarea 1A	1121-1049	1	1	51	1057	1	909	10.6	4.5	243	0.425733	1.00284	0.796828	1
NW_J36	NAFO Subarea 1A	1121-1049	1	1	48.5	822	0	741	12.1	1.6	189	0.194647	1.47202	0.720521	1
NW_J41	NAFO Subarea 1A	920-979	1	1	51	1083	0	901	6	16.4	282	1.51431	0.554017	0.816428	1
NW_J27	NAFO Subarea 1A	902-892	1	1	48.5	817	1	740	3.5	0.3	197	0.0367197	0.428397	0.716138	1
NW_J11	NAFO Subarea 1A	913-989	1	1	40	507	0	445	8.1	0.5	147	0.0986193	1.59763	0.792188	1
NW_J6	NAFO Subarea 1A	993-823	1	0	47	866	0	809	7.8	5.9	254	0.681293	0.900693	0.834112	1
NW_J20	NAFO Subarea 1A	902-892	1	1	47	982	1	891	6.1	34.8	207	3.54379	0.621181	0.945841	1
NW_J7	NAFO Subarea 1A	993-823	2	0	40	404	0	366	6.8	10.2	186	2.52475	1.68317	0.63125	1
NW_J26	NAFO Subarea 1A	902-892	2	0	39	472	0	415	3.2	7.5	122	1.58898	0.677966	0.795698	1
NW_J1	NAFO Subarea 1A	993-823	0	0	40	469	1	477	7.4	1.4	103	0.298507	1.57783	0.732812	1
SW_N1	NAFO Subareas 1C/1D	882-1250	0	1	49.5	968	0	886	10	4.2	470	0.433884	1.03306	0.798105	0	1	0.8	1.2	0	2	12	3
SW_N2	NAFO Subareas 1C/1D	882-1250	0	1	49.5	986	0	882	15.7	4.2	421	0.425963	1.59229	0.812945	0	0	0.9	1.6	0	2	5	6
SW_N3	NAFO Subareas 1C/1D	882-1250	0	1	45.5	853	0	773	11.2	1.9	414	0.222743	1.31301	0.905555	0	0	0.7	1.3	0	2	9	5
SW_N4	NAFO Subareas 1C/1D	882-1250	0	0	52	1.2	2	1053	13.6	56.8	561	4.73333	1.13333	0.853437	0	0	0.6	2.7	0	2	11	3
SW_N5	NAFO Subareas 1C/1D	882-1250	0	0	54	1412	0	1297	27.1	2.6	702	0.184136	1.91926	0.896713	0	0	1.3	2.2	1	2	6	8
SW_N6	NAFO Subareas 1C/1D	882-1250	0	0	49.5	1099	2	982	12.6	27.1	503	2.46588	1.1465	0.906112	0	0	0.9	1.9	1	2	7	5
SW_N7	NAFO Subareas 1C/1D	882-1250	0	1	49.5	1089	0	940	18.7	2.9	494	0.266299	1.71717	0.897868	0	0	1.3	2.3	1	2	7	3
SW_N8	NAFO Subareas 1C/1D	882-1250	0	0	47	826	2	748	9.7	14.1	393	1.70702	1.17433	0.795585	0	0	0.7	1.5	1	2	6	4
SW_N9	NAFO Subareas 1C/1D	882-1250	0	0	45	743	0	686	5.8	1.2	295	0.161507	0.780619	0.815364	0	0	0.9	1.2	3	2	9	10
SW_N10	NAFO Subareas 1C/1D	882-1250	1	0	51	995	2	874	5	30.5	210	3.06533	0.502513	0.750089	0
SW_N11	NAFO Subareas 1C/1D	882-1250	0	0	53	1292	2	1141	8	53.4	282	4.13313	0.619195	0.86783	0
SW_N12	NAFO Subareas 1C/1D	882-1250	1	0	46	842	1	736	28.4	6.8	178	0.807601	3.37292	0.865045	0
SW_N13	NAFO Subareas 1C/1D	882-1250	1	0	50	1045	1	955	9.6	12.6	261	1.20574	0.91866	0.836	0
SW_J1	NAFO Subareas 1C/1D	882-1250	1	0	49.5	827	1	730	4.5	33.5	370	4.05079	0.544135	0.681852	1	0	0.6	1.1	1	2	7	9
SW_J2	NAFO Subareas 1C/1D	882-1250	1	0	48.5	848	2	750	4.9	27.5	370	3.24292	0.57783	0.743311	1	0	0.4	1.4	1	2	5	9
SW_J3	NAFO Subareas 1C/1D	882-1250	0	0	52.5	986	2	874	7.9	25.9	423	2.62677	0.801217	0.681395	1	0	0.4	1.8	0	2	7	7
SW_J4	NAFO Subareas 1C/1D	882-1250	1	0	53	1106	2	989	10	30.8	421	2.78481	0.904159	0.742895	1	0	0.9	1.8	0	2	6	6
SW_J5	NAFO Subareas 1C/1D	882-1250	0	0	52.5	1106	2	975	9.7	38.5	443	3.48101	0.877034	0.764324	1	0	0.6	1.5	0	1	10	10
SW_J6	NAFO Subareas 1C/1D	882-1250	2	1	59	1274	2	1.08	28.9	72.1	402	5.65934	2.26845	0.620317	1	0	1.1	1.8	1	2	6	6
SW_J7	NAFO Subareas 1C/1D	882-1250	1	0	52	960	2	85	10.3	24.9	397	2.59375	1.07292	0.682749	1	0	0.7	1.6	0	2	5	4
SW_J8	NAFO Subareas 1C/1D	882-1250	1	0	51	1038	2	943	8.9	25.6	497	2.46628	0.857418	0.782504	1	0	0.8	1.8	0	2	9	6
SW_J9	NAFO Subareas 1C/1D	882-1250	1	1	51	928	2	779	17.6	73.8	370	7.95259	1.89655	0.69958	1	0	0.6	1.4	1	2	7	5
SW_J10	NAFO Subareas 1C/1D	882-1250	1	0	55.5	1186	1	1049	4.6	12.6	201	1.06239	0.387858	0.693754	1
SW_J11	NAFO Subareas 1C/1D	882-1250	1	0	55	318	1	1020	6.1	25	296	7.86164	1.91824	0.191134	1
SW_J12	NAFO Subareas 1C/1D	882-1250	2	0	47	738	3	522	3.9	13.7	95	1.85637	0.528455	0.710825	1
SW_J13	NAFO Subareas 1C/1D	882-1250	0	1	53	1292	1	1141	8	53.4	282	4.13313	0.619195	0.86783	1
SW_J14	NAFO Subareas 1C/1D	882-1250	1	0	49	808	1	675	3	8.5	168	1.05198	0.371287	0.686789	1
SW_J15	NAFO Subareas 1C/1D	882-1250	1	0	53	1004	3	902	6	83.5	247	8.31673	0.59761	0.674382	1
SW_J16	NAFO Subareas 1C/1D	882-1250	1	1	49	944	2	820	6.1	34.8	208	3.68644	0.646186	0.802387	1
E_N1	ICES 14b5	605	0	1	61	2086	0	1907	29.7	3.4	971	0.162991	1.42378	0.91902	0	0	1.3	3.4	0	2	9	10
E_N2	ICES 14b5	605	0	1	64	2899	1	2620	45	13.9	1409	0.479476	1.55226	1.10588	0	2	2.9	6.3	0	2	10	9
E_N3	ICES 14b5	605	0	0	52	1291	0	1148	28.3	2.5	641	0.193648	2.1921	0.918155	0	2	0.5	3	0	1	10	5
E_N4	ICES 14b5	605	0	1	61	2098	1	1940	21.6	6.9	1022	0.328885	1.02955	0.924306	0	1	0.8	1.5	0	2	11	7
E_N5	ICES 14b5	792,5-866,5	2	0	49.8	822	1	Missing	5.4	31.4	201	3.81995	0.656934	0.665555	0	0	4.5	0.8	0	1	5	9
E_N6	ICES 14b5	792,5-866,5	2	0	51	848	1	755	6.9	30.5	330	3.5967	0.813679	0.639271	0	0	0.3	0.9	0	1	11	9
E_N7	ICES 14b5	792,5-866,5	1	0	49	780	1	692	6.10	24.2	292	3.10256	0.782051	0.662989	0	0	0.5	0.9	0	2	9	8
E_J1	ICES 14b5	606	1	0	68	2441	2	2053	40.1	33.7	983	1.38058	1.64277	0.77632	1	4	1.2	6	N/A	0	9	12
E_J2	ICES 14b5	606	2	0	74	2451	2	2178	19.8	23.4	821	0.954712	0.807834	0.604851	1	0	2.2	4.1	0	2	8	10
E_J3	ICES 14b5	606	0	1	76	3874	3	3298	55	88	1374	2.27155	1.41972	0.882508	1	4	2.4	10.2	0	2	17	7
E_J4	ICES 14b5	606	0	1	82	4555	1	3916	63.9	119.9	1542	2.63227	1.40285	0.826127	1	1	3.1	6.9	0	2	10	9
E_J5	ICES 14b5	792,5-866,5	2	0	49	814	1	Missing	5.7	22.4	258	2.75184	0.700246	0.691889	1	0	0.4	0.8	0	2	4	10
E_J6	ICES 14b5	792,5-866,5	2	0	50.5	821	1	759	2.3	12.3	358	1.49817	0.280146	0.637484	1	0	N/A	0.9	N/A	N/A	4	9
* =	See "Explanations"

## Sheet: Explanations
Assessed condition		Sex		Maturity		MHS
Good = 0		Male = 0		Immature = 0		Normal = 0
Average = 1		Female = 1		Maturing = 1		MHS = 1
Below average = 2				Mature/spawning = 2
Thin = 3				Spent = 3
Stomach fullness		Bile color		Gallbladder fullness		N/A
Empty = 0		Pale yellow = 0		Empty = 0		Not available
Little content = 1		Dark yellow = 1		Some content = 1
Some content = 2		Dark green = 2		Full = 2
Full = 3		Dark brown = 3
Stretched = 4
