# Supplementary material for: Zoonotic nematode larvae in Greenland halibut (Reinhardtius hippoglossoides) from Greenlandic waters: Occurrence, fillet distribution and association with Mushy halibut syndrome
Source: Int J Parasitol Parasites Wildl. 2025 Dec 24;29:101181. doi: 10.1016/j.ijppaw.2025.101181 (PMC12796938; doi:10.1016/j.ijppaw.2025.101181)
Supplement: Multimedia component 3 [file mmc3.xlsx]

## Sheet: Information sheet
Supplementary material 3	Detected parasites and their distribution
Title	Zoonotic Nematode Larvae in Greenland halibut (Reinhardtius hippoglossoides) from Greenlandic waters: Prevalence, Fillet Distribution Association with Mushy Halibut Syndrome
Journal	International Journal for Parasitology: Parasites and Wildlife
Authors	Natacha L. Severin *1, Andrea K. Bisbjerg 1, Kitt U. Ristinge 1, Kaan Kumas 1, Liliana Ferrão 2, Per W. Kania 1, Kurt Buchmann 1
Affiliations	1: Laboratory of Aquatic Pathobiology (AQUA), Section for Parasitology and Pathobiology Department of Veterinary and Animal Sciences, Faculty of Health and Medical Sciences University of Copenhagen, Stigbøjlen 7, 1870, Frederiksberg C, Denmark
	2: Department of Animal Sciences and Aquatic Ecology Ghent University, Coupure Links 653 – block F, B-9000 Gent, Belgium
Correspondance	Natacha L. Severin, nls@sund.ku.dk

## Sheet: Overall parasite distribution
	Number of isolated anisakid third-stage larvae					Main fillets (MF)			Belly flaps (BF)			Liver			Body cavity (BC)
Fish ID	Total #	Belly flaps #	Main fillets #	Body cavity #	Liver #	# A. simplex	# P. bulbosa	# C. osculatum	# A. simplex	# P. bulbosa	# C. osculatum	# A. simplex	# P. bulbosa	# C. osculatum	# A. simplex	# P. bulbosa	# C. osculatum
E_J1	64	15		23	26				15			25		1	14	6	3
E_J2	11	3			8				3			7		1
E_J3	82	8	3	31	40	3			7		1	39		1	30		1
E_J4	20	2	1	11	6	1			2			6			11
E_J5	6	4			2				4			2
E_J6	5	4	1			1			4
E_N1	64	2	2	35	25	2			2			25			35
E_N2	24	4		17	3				4				2	1	17
E_N3	7	4			3				4			3
E_N4	27	5			22				5			21		1
E_N5	3	2	1			1			2
E_N6	1				1							1
E_N7	1				1							1
NW_J12	6	1			5				1			3	2
NW_J15	2			2											2
NW_J16
NW_J18	22	3			19				3			18		1
NW_J21
NW_J22
NW_J38
NW_J40	17	5		4	8				5			8			4
NW_J46	1				1							1
NW_J48	10	3			7				3			5		2
NW_J49	6	3			3				3			2		1
NW_J5	1				1							1
NW_N11	1				1							1
NW_N16	3	1		2							1				1		1
NW_N17	8	5			3				5			3
NW_N24
NW_N28
NW_N29	4				4							4
NW_N30	4			3	1							1			2		1
NW_N31
NW_N39	4				4							3		1
NW_N41
NW_N47	6	1			5				1			4		1
NW_N9	1	1							1
SW_J1	1				1							1
SW_J2
SW_J3	191	76	13	72	30	13			76			30			71		1
SW_J4
SW_J5	8	3			5				3			2		3
SW_J6	35	20			15				20			14	1
SW_J7	24	10	2	5	7	2			10			5		2	5
SW_J8	10	2	1		7	1			2			5		2
SW_J9	1	1							1
SW_N1	6	1			5				1			2		3
SW_N2	3	3							3
SW_N3	1				1							1
SW_N4	3	2			1				2			1
SW_N5	2				2							2
SW_N6	2	2							1		1
SW_N7	9	5	3	1		3			5						1
SW_N8	17	3	2	9	3	2			3			2		1	9
SW_N9	1	1							1
SW_N10	1		1			1
SW_N11
SW_N12
SW_N13	6	6							6
SW_J10
SW_J11	2	2							2
SW_J12	10	9	1			1			9
SW_J13
SW_J14
SW_J15	5	4	1			1					4
SW_J16
NW_N48
NW_N1
NW_N49
NW_N37
NW_N26
NW_N42
NW_N18
NW_N44
NW_N40
NW_N50
NW_N43
NW_N34	1		1			1
NW_N12
NW_N36	1	1							1
NW_N38
NW_N7
NW_N45
NW_N22	1		1			1
NW_N3
NW_N4	1	1							1
NW_J47	4	3	1			1			3
NW_J17
NW_J23	1		1			1
NW_J30
NW_J32	1	1							1
NW_J25
NW_J42
NW_J37
NW_J39
NW_J36
NW_J41
NW_J27
NW_J11
NW_J6
NW_J20
NW_J7
NW_J26
NW_J1	9	7	2			2			7
Total #	768	239	38	215	276	38	0	0	232	0	7	249	5	22	202	6	7
# Infected fish
Necropsy	46	42	18
# Fish in sample	104	104	104
Extended necropsy	38			13	35
# Fish in sample	55			55	55
E	315	53	8	117	137
SW	338	150	24	87	77
NW	115	36	6	11	62

## Sheet: Fillet distribution
	DRA				DRM				BF - D				DRP				DLA				DLM				DLP				BF - V				VRA				VRM				VRP				VLA				VLM
Total	13	0	0	0	1	0	0	0	107	0	0	0	0	0	0	0	4	0	0	0	0	0	0	0	1	0	0	0	126	0	4	0	16	0	0	0	2	0	0	0	1	0	0	0	0	0	0	0	0
Fish ID	A. simplex	P. bulbosa	C. osculatum	Other	A. simplex	P. bulbosa	C. osculatum	Other	A. simplex	P. bulbosa	C. osculatum	Other	A. simplex	P. bulbosa	C. osculatum	Other	A. simplex	P. bulbosa	C. osculatum	Other	A. simplex	P. bulbosa	C. osculatum	Other	A. simplex	P. bulbosa	C. osculatum	Other	A. simplex	P. bulbosa	C. osculatum	Other	A. simplex	P. bulbosa	C. osculatum	Other	A. simplex	P. bulbosa	C. osculatum	Other	A. simplex	P. bulbosa	C. osculatum	Other	A. simplex	P. bulbosa	C. osculatum	Other	A. simplex
E_J1									5																				10
E_J2									3
E_J3	1								5																				3				2
E_J4									1																				1				1
E_J5									3
E_J6									2																1				2
E_N1	2								1																				1
E_N2									1																				3
E_N3																													4
E_N4									1																				4
E_N5	1								2
E_N6
E_N7
NW_J12																													1
NW_J15
NW_J16
NW_J18									1																				2
NW_J21
NW_J22
NW_J38
NW_J40																													5
NW_J46
NW_J48																													3
NW_J49									3
NW_J5
NW_N11
NW_N16																													1
NW_N17									3																				2
NW_N24
NW_N28
NW_N29
NW_N30
NW_N31
NW_N39
NW_N41
NW_N47																													1
NW_N9																													1
SW_J1
SW_J2
SW_J3	3								35																				41				10
SW_J4
SW_J5									1																				2
SW_J6									8																				12
SW_J7					1				6																				4				1
SW_J8																													2				1
SW_J9									1
SW_N1																													1
SW_N2									3
SW_N3
SW_N4									1																				1
SW_N5
SW_N6																													1
SW_N7	2								3								1												2
SW_N8	1								1																				2								1
SW_N9																													1
SW_N10	1
SW_N11
SW_N12
SW_N13									4																				2
SW_J10
SW_J11																													2
SW_J12									6								1												3
SW_J13
SW_J14
SW_J15																															4						1
SW_J16
NW_N48
NW_N1
NW_N49
NW_N37
NW_N26
NW_N42
NW_N18
NW_N44
NW_N40
NW_N50
NW_N43
NW_N34																	1
NW_N12
NW_N36																													1
NW_N38
NW_N7
NW_N45
NW_N22																	1
NW_N3
NW_N4																													1
NW_J47									2																				1				1
NW_J17
NW_J23																																									1
NW_J30
NW_J32																													1
NW_J25
NW_J42
NW_J37
NW_J39
NW_J36
NW_J41
NW_J27
NW_J11
NW_J6
NW_J20
NW_J7
NW_J26
NW_J1	2								5																				2
[truncated: 7 more columns]

## Sheet: Geographical differences
Number of total isolated anisakid third-stage larvae in different geographic locations	Main fillet (MF) and Belly flaps (BF)
	n	# MF	# BF
E	13	8	53
SW	29	24	150
NW	62	6	36
Total	104	38	239
	Body cavity (BC) and liver
	n	# BC	# Liver
E	13	117	137
SW	18	87	77
NW	24	11	62
Total	55	215	276
Number of isolated anisakid third-stage larvae species in different geographic locations
# MF	E	SW	NW	Total
A. simplex	8	24	6	38
C. osculatum	0	0	0	0
# BF	E	SW	NW	Total
A. simplex	52	145	35	232
C. osculatum	1	5	1	7
Number of isolated anisakid third-stage larvae species in different geographic locations
	n	# BC			# Liver
		A. simplex	C. osculatum	P. bulbosa	A. simplex	C. osculatum	P. bulbosa
E	13	107	4	6	130	5	2
SW	18	86	1	0	66	11	0
NW	24	9	2	0	53	6	3
Total	55	202	7	6	249	22	5

## Sheet: Parasitism according to length
Fish ID	Length (cm)	Total # Parasites (MF + BF)	Total # A. simplex s. s.	Total # BF	Total # MF	# A. simplex s. s. BF	# A. simplex s. s. MF		Fish ID	0-49	Total # Parasites (MF + BF)	Total # A. simplex s. s.	Fish ID	50-59	Total # Parasites (MF + BF)	Total # A. simplex s. s.	Fish ID	60-69	Total # Parasites (MF + BF)	Total # A. simplex s. s.	Fish ID	>70	Total # Parasites (MF + BF)	Total # A. simplex s. s.
E_J1	68	15	15	15	0	15	0		E_J5	49	3	3	E_J6	50.5	5	5	E_J1	68	15	15	E_J2	74	3	3
E_J2	74	3	3	3	0	3	0		E_N5	49.8	3	3	E_N3	52	4	4	E_N1	61	4	4	E_J3	76	11	10
E_J3	76	11	10	8	3	7	3		E_N7	49	0	0	E_N6	51	0	0	E_N2	64	4	4	NW_J18	74	3	3
E_J4	82	3	3	2	1	2	1		NW_J16	47.5	0	0	NW_J46	56.5	0	0	E_N4	61	5	5	NW_J40	71.5	5	5
E_J5	49	3	3	3	0	3	0		NW_J38	45	0	0	NW_J5	50	0	0	NW_J12	67	1	1	NW_J48	76	3	3
E_J6	50.5	5	5	4	1	4	1		NW_N16	36	1	0	NW_N30	54.5	0	0	NW_J15	63	0	0	E_J4	82	3	3
E_N1	61	4	4	2	2	2	2		NW_N28	44.5	0	0	NW_N41	57	0	0	NW_J22	62.5	0	0	NW_J21	89.5	0	0
E_N2	64	4	4	4	0	4	0		NW_N9	48.5	1	1	SW_J3	52.5	89	89	NW_J49	64	3	3	NW_N29	89	0	0
E_N3	52	4	4	4	0	4	0		SW_J1	49.5	0	0	SW_J4	53	0	0	NW_N11	64	0	0
E_N4	61	5	5	5	0	5	0		SW_J2	48.5	0	0	SW_J5	52.5	3	3	NW_N17	61	5	5
E_N5	49.8	3	3	2	1	2	1		SW_N1	49.5	1	1	SW_J6	59	20	20	NW_N24	62	0	0
E_N6	51	0	0	0	0	0	0		SW_N2	49.5	3	3	SW_J7	52	12	12	NW_N31	61.5	0	0
E_N7	49	0	0	0	0	0	0		SW_N3	45.5	0	0	SW_J8	51	3	3	NW_N39	61	0	0
NW_J12	67	1	1	1	0	1	0		SW_N6	49.5	1	1	SW_J9	51	1	1	NW_N47	64	1	1
NW_J15	63	0	0	0	0	0	0		SW_N7	49.5	8	8	SW_N4	52	2	2	NW_N48	62	0	0
NW_J16	47.5	0	0	0	0	0	0		SW_N8	47	5	5	SW_N5	54	0	0	NW_N49	63	0	0
NW_J18	74	3	3	3	0	3	0		SW_N9	45	1	1	SW_N10	51	1	1	NW_N37	60	0	0
NW_J21	89.5	0	0	0	0	0	0		SW_N12	46	0	10	SW_N11	53	0	2	NW_N26	63	0	0
NW_J22	62.5	0	0	0	0	0	0		SW_J12	47	10	10	SW_N13	50	6	6	NW_J47	65	4	4
NW_J38	45	0	0	0	0	0	0		SW_J14	49	0	0	SW_J10	55.5	0	0	NW_J30	65	0	0
NW_J40	71.5	5	5	5	0	5	0		SW_J16	49	0	0	SW_J11	55	2	2	NW_J32	61	1	1
NW_J46	56.5	0	0	0	0	0	0		NW_N1	45.6	0	0	SW_J13	53	0	0	NW_J25	62	0	0
NW_J48	76	3	3	3	0	3	0		NW_N44	48.5	0	0	SW_J15	53	5	1
NW_J49	64	3	3	3	0	3	0		NW_N43	48	0	0	NW_N42	56.5	0	0
NW_J5	50	0	0	0	0	0	0		NW_N34	36	1	1	NW_N18	57	0	0
NW_N11	64	0	0	0	0	0	0		NW_N12	40	0	0	NW_N40	53	0	0
NW_N16	36	1	0	1	0	0	0		NW_N36	47	1	1	NW_N50	58	0	0
NW_N17	61	5	5	5	0	5	0		NW_N38	45.5	0	0	NW_N7	50	0	0
NW_N24	62	0	0	0	0	0	0		NW_N45	48	0	0	NW_J23	58	1	1
NW_N28	44.5	0	0	0	0	0	0		NW_N22	46	1	1	NW_J42	51	0	0
NW_N29	89	0	0	0	0	0	0		NW_N3	48	0	0	NW_J37	55	0	0
NW_N30	54.5	0	0	0	0	0	0		NW_N4	44.5	1	1	NW_J39	51	0	0
NW_N31	61.5	0	0	0	0	0	0		NW_J17	36	0	0	NW_J41	51	0	0
NW_N39	61	0	0	0	0	0	0		NW_J36	48.5	0	0
NW_N41	57	0	0	0	0	0	0		NW_J27	48.5	0	0
NW_N47	64	1	1	1	0	1	0		NW_J11	40	0	0
NW_N9	48.5	1	1	1	0	1	0		NW_J6	47	0	0
SW_J1	49.5	0	0	0	0	0	0		NW_J20	47	0	0
SW_J2	48.5	0	0	0	0	0	0		NW_J7	40	0	0
SW_J3	52.5	89	89	76	13	76	13		NW_J26	39	0	0
SW_J4	53	0	0	0	0	0	0		NW_J1	40	9	9
SW_J5	52.5	3	3	3	0	3	0		Total		50	59			154	154			43	43			28	27
SW_J6	59	20	20	20	0	20	0
SW_J7	52	12	12	10	2	10	2
SW_J8	51	3	3	2	1	2	1
SW_J9	51	1	1	1	0	1	0
SW_N1	49.5	1	1	1	0	1	0
SW_N2	49.5	3	3	3	0	3	0
SW_N3	45.5	0	0	0	0	0	0
SW_N4	52	2	2	2	0	2	0
SW_N5	54	0	0	0	0	0	0
SW_N6	49.5	1	1	1	0	1	0
SW_N7	49.5	8	8	5	3	5	3
SW_N8	47	5	5	3	2	3	2
SW_N9	45	1	1	1	0	1	0
SW_N10	51	1	1	0	1	0	1
SW_N11	53	0	2	0	0	0	2
SW_N12	46	0	10	0	0	0	10
SW_N13	50	6	6	6	0	6	0
SW_J10	55.5	0	0	0	0	0	0
SW_J11	55	2	2	2	0	2	0
SW_J12	47	10	10	9	1	9	1
SW_J13	53	0	0	0	0	0	0
SW_J14	49	0	0	0	0	0	0
SW_J15	53	5	1	4	1	0	1
SW_J16	49	0	0	0	0	0	0
NW_N48	62	0	0	0	0	0	0
NW_N1	45.6	0	0	0	0	0	0
NW_N49	63	0	0	0	0	0	0
NW_N37	60	0	0	0	0	0	0
NW_N26	63	0	0	0	0	0	0
NW_N42	56.5	0	0	0	0	0	0
NW_N18	57	0	0	0	0	0	0
NW_N44	48.5	0	0	0	0	0	0
NW_N40	53	0	0	0	0	0	0
NW_N50	58	0	0	0	0	0	0
NW_N43	48	0	0	0	0	0	0
NW_N34	36	1	1	0	1	0	1
NW_N12	40	0	0	0	0	0	0
NW_N36	47	1	1	1	0	1	0
NW_N38	45.5	0	0	0	0	0	0
NW_N7	50	0	0	0	0	0	0
NW_N45	48	0	0	0	0	0	0
NW_N22	46	1	1	0	1	0	1
NW_N3	48	0	0	0	0	0	0
NW_N4	44.5	1	1	1	0	1	0
NW_J47	65	4	4	3	1	3	1
NW_J17	36	0	0	0	0	0	0
NW_J23	58	1	1	0	1	0	1
NW_J30	65	0	0	0	0	0	0
NW_J32	61	1	1	1	0	1	0
NW_J25	62	0	0	0	0	0	0
NW_J42	51	0	0	0	0	0	0
NW_J37	55	0	0	0	0	0	0
NW_J39	51	0	0	0	0	0	0
NW_J36	48.5	0	0	0	0	0	0
NW_J41	51	0	0	0	0	0	0
NW_J27	48.5	0	0	0	0	0	0
NW_J11	40	0	0	0	0	0	0
NW_J6	47	0	0	0	0	0	0
NW_J20	47	0	0	0	0	0	0
NW_J7	40	0	0	0	0	0	0
NW_J26	39	0	0	0	0	0	0
NW_J1	40	9	9	7	2	7	2

## Sheet: Parasitism according to sex
# Larvae - Belly flap (BF)		# Larvae - Main fillet (MF)			# Larvae - Body cavity (BC)		# Larvae - Liver
Male	Female	Male	Female		Male	Female	Male	Female
15	8	1	3		23	31	26	40
3	2	1	1		2	11	8	6
3	2	13	2		3	35	2	25
4	4	2	3		72	17	3	3
4	5	1	1		5	2	1	22
2	1	2	1		9	4	1	5
3	3	1	1			1	1	19
3	5	1					7	8
1	5	1					3	1
1	1	2					1	3
76	20						1	4
3	1						1	4
10	1						30	5
2	3						5	15
2	5						7	5
1	1						7
3	1						1
1							2
6							3
2					114	101	110	165
9
4
1
1
3
7
170	68	25	12
