# Supplementary material for: Zoonotic nematode larvae in Greenland halibut (Reinhardtius hippoglossoides) from Greenlandic waters: Occurrence, fillet distribution and association with Mushy halibut syndrome
Source: Int J Parasitol Parasites Wildl. 2025 Dec 24;29:101181. doi: 10.1016/j.ijppaw.2025.101181 (PMC12796938; doi:10.1016/j.ijppaw.2025.101181)
Supplement: Multimedia component 4 [file mmc4.xlsx]

## Sheet: Information sheet
Supplementary material 4	Molecular data
Title	Zoonotic Nematode Larvae in Greenland halibut (Reinhardtius hippoglossoides) from Greenlandic waters: Prevalence, Fillet Distribution Association with Mushy Halibut Syndrome
Journal	International Journal for Parasitology: Parasites and Wildlife
Authors	Natacha L. Severin *1, Andrea K. Bisbjerg 1, Kitt U. Ristinge 1, Kaan Kumas 1, Liliana Ferrão 2, Per W. Kania 1, Kurt Buchmann 1
Affiliations	1: Laboratory of Aquatic Pathobiology (AQUA), Section for Parasitology and Pathobiology Department of Veterinary and Animal Sciences, Faculty of Health and Medical Sciences University of Copenhagen, Stigbøjlen 7, 1870, Frederiksberg C, Denmark
	2: Department of Animal Sciences and Aquatic Ecology Ghent University, Coupure Links 653 – block F, B-9000 Gent, Belgium
Correspondance	Natacha L. Severin, nls@sund.ku.dk

## Sheet: Results
Reinhardtius hippoglossoides						GenBank acceccion numbers		ITS-region			cox2			Morphological identification	Primers
			Catch	Sampled				BLAST identification		Phylogenetic identification	BLAST identification		Phylogenetic identification
Fish#	Nematode #	Sample id	Area	area	Final species identification	ITS region	cox2 gene	Result	ITS Group	Result	Result	cox2 Group	Result	Genus	Fwd primer	Rev primer	Fwd primer	Rev primer
RH04	A05	RH04_A05	SW	Ventral BF	Anisakis simplex (s.s.)	PV943660	PV975746	Anisakis simplex	As-ITS Group 1	Anisakis simplex (s.s.)	Anisakis simplex	As-cox2 Group 1	Anisakis simplex (s.s.)	Anisakis	PDG_18S_F5	NC2	211F_Alt	210R
RH17	A25	RH17_A25	NW	Ventral BF	Anisakis simplex (s.s.)	PV943684	PV975749	Anisakis simplex	As-ITS Group 1	Anisakis simplex (s.s.)	Anisakis simplex	As-cox2 Group 1	Anisakis simplex (s.s.)	Anisakis	PDG_18S_F5	NC2	211F_Alt	210R
RH19	A27	RH19_A27	NW	Dorsal BF	Anisakis simplex (s.s.)	PV943665	PV975732	Anisakis simplex	As-ITS Group 1	Anisakis simplex (s.s.)	Anisakis simplex	As-cox2 Group 1	Anisakis simplex (s.s.)	Anisakis	PDG_18S_F5	NC2	211F_Alt	210R
RH23	A31	RH23_A31	NW	Ventral BF	Anisakis simplex (s.s.)	PV943675	PV975728	Anisakis simplex	As-ITS Group 3	Anisakis simplex (s.s.)	Anisakis simplex	As-cox2 Group 1	Anisakis simplex (s.s.)	Anisakis	PDG_18S_F5	NC2	211F_Alt	210R
RH28	A43	RH28_A43	NW	Liver	Anisakis simplex (s.s.)	PV943668	PV975726	Anisakis simplex	As-ITS Group 1	Anisakis simplex (s.s.)	Anisakis simplex	As-cox2 Group 1	Anisakis simplex (s.s.)	Anisakis	PDG_18S_F5	NC2	211F_Alt	210R
RH01	A59	RH01_A59	SW	Body cavity	Anisakis simplex (s.s.)	PV943677	PV975721	Anisakis simplex	As-ITS Group 1	Anisakis simplex (s.s.)	Anisakis simplex	As-cox2 Group 2	Anisakis simplex (s.s.)	Anisakis	PDG_18S_F5	NC2	211F_Alt	210R
RH06	A11	RH06_A11	SW	Ventral BF	Anisakis simplex (s.s.)	PV943669	PV975713	Anisakis simplex	As-ITS Group 1	Anisakis simplex (s.s.)	Anisakis simplex	As-cox2 Group 2	Anisakis simplex (s.s.)	Anisakis	PDG_18S_F5	NC2	211F_Alt	210R
RH06	A38	RH06_A38	SW	Dorsal BF	Anisakis simplex (s.s.)	PV943676	PV975727	Anisakis simplex	As-ITS Group 2	Anisakis simplex (s.s.)	Anisakis simplex	As-cox2 Group 2	Anisakis simplex (s.s.)	Anisakis	PDG_18S_F5	NC2	211F_Alt	210R
RH32	A54	RH32_A54	NW	Liver	Anisakis simplex (s.s.)	PV943674	PV975740	Anisakis simplex	As-ITS Group 1	Anisakis simplex (s.s.)	Anisakis simplex	As-cox2 Group 2	Anisakis simplex (s.s.)	Anisakis	PDG_18S_F5	NC2	211F_Alt	210R
RH05	A19	RH05_A19	SW	Ventral BF	Anisakis simplex (s.s.)	PV943704	PV975715	Anisakis simplex	As-ITS Group 1	Anisakis simplex (s.s.)	Anisakis simplex	As-cox2 Group 3	Anisakis simplex (s.s.)	Anisakis	PDG_18S_F5	NC2	211F_Alt	210R
RH15	A23	RH15_A23	SW	Dorsal BF	Anisakis simplex (s.s.)	PV943667	PV975750	Anisakis simplex	As-ITS Group 1	Anisakis simplex (s.s.)	Anisakis simplex	As-cox2 Group 3	Anisakis simplex (s.s.)	Anisakis	PDG_18S_F5	NC2	211F_Alt	210R
RH01	A01	RH01_A01	SW	Ventral BF	Anisakis simplex (s.s.)	PV943700	PV975716	Anisakis simplex	As-ITS Group 1	Anisakis simplex (s.s.)	Anisakis simplex	As-cox2 Group unique	Anisakis simplex (s.s.)	Anisakis	PDG_18S_F5	NC2	211F_Alt	210R
RH02	A02	RH02_A02	SW	Dorsal BF	Anisakis simplex (s.s.)	PV943702	PV975723	Anisakis simplex	As-ITS Group 1	Anisakis simplex (s.s.)	Anisakis simplex	As-cox2 Group unique	Anisakis simplex (s.s.)	Anisakis	PDG_18S_F5	NC2	211F_Alt	210R
RH02	A03	RH02_A03	SW	Dorsal BF	Anisakis simplex (s.s.)	PV943673	PV975714	Anisakis simplex	As-Unique	Anisakis simplex (s.s.)	Anisakis simplex	As-cox2 Group unique	Anisakis simplex (s.s.)	Anisakis	PDG_18S_F5	NC2	211F_Alt	210R
RH02	A08	RH02_A08	SW	Dorsal BF	Anisakis simplex (s.s.)	PV943699	PV975729	Anisakis simplex	As-ITS Group 1	Anisakis simplex (s.s.)	Anisakis simplex	As-cox2 Group unique	Anisakis simplex (s.s.)	Anisakis	PDG_18S_F5	NC2	211F_Alt	210R
RH02	A09	RH02_A09	SW	VRA	Anisakis simplex (s.s.)	PV943680	PV975739	Anisakis simplex	As-ITS Group 1	Anisakis simplex (s.s.)	Anisakis simplex	As-cox2 Group unique	Anisakis simplex (s.s.)	Anisakis	PDG_18S_F5	NC2	211F_Alt	210R
RH02	A18	RH02_A18	SW	Dorsal BF	Anisakis simplex (s.s.)	PV943688	PV975717	Anisakis simplex	As-ITS Group 1	Anisakis simplex (s.s.)	Anisakis simplex	As-cox2 Group unique	Anisakis simplex (s.s.)	Anisakis	PDG_18S_F5	NC2	211F_Alt	210R
RH02	A34	RH02_A34	SW	DRA	Anisakis simplex (s.s.)	PV943682	PV975730	Anisakis simplex	As-ITS Group 1	Anisakis simplex (s.s.)	Anisakis simplex	As-cox2 Group unique	Anisakis simplex (s.s.)	Anisakis	PDG_18S_F5	NC2	211F_Alt	210R
RH02	A35	RH02_A35	SW	DRA	Anisakis simplex (s.s.)	PV943670	PV975712	Anisakis simplex	As-ITS Group 2	Anisakis simplex (s.s.)	Anisakis simplex	As-cox2 Group unique	Anisakis simplex (s.s.)	Anisakis	PDG_18S_F5	NC2	211F_Alt	210R
RH02	A36	RH02_A36	SW	Ventral BF	Anisakis simplex (s.s.)	PV943659	PV975744	Anisakis simplex	As-ITS Group 1	Anisakis simplex (s.s.)	Anisakis simplex	As-cox2 Group unique	Anisakis simplex (s.s.)	Anisakis	PDG_18S_F5	NC2	211F_Alt	210R
RH02	A37	RH02_A37	SW	Ventral BF	Anisakis simplex (s.s.)	PV943698	PV975748	Anisakis simplex	As-ITS Group 1	Anisakis simplex (s.s.)	Anisakis simplex	As-cox2 Group unique	Anisakis simplex (s.s.)	Anisakis	PDG_18S_F5	NC2	211F_Alt	210R
RH02	A40	RH02_A40	SW	VRA	Anisakis simplex (s.s.)	PV943681	PV975724	Anisakis simplex	As-ITS Group 2	Anisakis simplex (s.s.)	Anisakis simplex	As-cox2 Group unique	Anisakis simplex (s.s.)	Anisakis	PDG_18S_F5	NC2	211F_Alt	210R
RH05	A06	RH05_A06	SW	DRM	Anisakis simplex (s.s.)	PV943683	PV975737	Anisakis simplex	As-ITS Group 1	Anisakis simplex (s.s.)	Anisakis simplex	As-cox2 Group unique	Anisakis simplex (s.s.)	Anisakis	PDG_18S_F5	NC2	211F_Alt	210R
RH05	A20	RH05_A20	SW	Ventral BF	Anisakis simplex (s.s.)	PV943691	PV975718	Anisakis simplex	As-ITS Group 1	Anisakis simplex (s.s.)	Anisakis simplex	As-cox2 Group unique	Anisakis simplex (s.s.)	Anisakis	PDG_18S_F5	NC2	211F_Alt	210R
RH05	A58	RH05_A58	SW	Liver	Anisakis simplex (s.s.)	PV943657	PV975743	Anisakis simplex	As-ITS Group 1	Anisakis simplex (s.s.)	Anisakis simplex	As-cox2 Group unique	Anisakis simplex (s.s.)	Anisakis	PDG_18S_F5	NC2	211F_Alt	210R
RH06	A07	RH06_A07	SW	Ventral BF	Anisakis simplex (s.s.)	PV943658	PV975705	Anisakis simplex	As-ITS Group 1	Anisakis simplex (s.s.)	Anisakis simplex	As-cox2 Group unique	Anisakis simplex (s.s.)	Anisakis	PDG_18S_F5	NC2	211F_Alt	210R
RH07	A10	RH07_A10	SW	Dorsal BF	Anisakis simplex (s.s.)	PV943685	PV975704	Anisakis simplex	As-ITS Group 1	Anisakis simplex (s.s.)	Anisakis simplex	As-cox2 Group unique	Anisakis simplex (s.s.)	Anisakis	PDG_18S_F5	NC2	211F_Alt	210R
RH08	A12	RH08_A12	NW	Ventral BF	Anisakis simplex (s.s.)	PV943671	PV975720	Anisakis simplex	As-ITS Group 1	Anisakis simplex (s.s.)	Anisakis simplex	As-cox2 Group unique	Anisakis simplex (s.s.)	Anisakis	PDG_18S_F5	NC2	211F_Alt	210R
RH10	A14	RH10_A14	SW	Ventral BF	Anisakis simplex (s.s.)	PV943672	PV975747	Anisakis simplex	As-ITS Group 1	Anisakis simplex (s.s.)	Anisakis simplex	As-cox2 Group unique	Anisakis simplex (s.s.)	Anisakis	PDG_18S_F5	NC2	211F_Alt	210R
RH11	A15	RH11_A15	E	Ventral BF	Anisakis simplex (s.s.)	PV943661	PV975725	Anisakis simplex	As-ITS Group 2	Anisakis simplex (s.s.)	Anisakis simplex	As-cox2 Group unique	Anisakis simplex (s.s.)	Anisakis	PDG_18S_F5	NC2	211F_Alt	210R
RH12	A16	RH12_A16	SW	Dorsal BF	Anisakis simplex (s.s.)	PV943679	PV975736	Anisakis simplex	As-ITS Group 1	Anisakis simplex (s.s.)	Anisakis simplex	As-cox2 Group unique	Anisakis simplex (s.s.)	Anisakis	PDG_18S_F5	NC2	211F_Alt	210R
RH13	A21	RH13_A21	SW	DRA	Anisakis simplex (s.s.)	PV943666	PV975742	Anisakis simplex	As-ITS Group 1	Anisakis simplex (s.s.)	Anisakis simplex	As-cox2 Group unique	Anisakis simplex (s.s.)	Anisakis	PDG_18S_F5	NC2	211F_Alt	210R
RH13	A32	RH13_A32	SW	DLA	Anisakis simplex (s.s.)	PV943697	PV975745	Anisakis simplex	As-ITS Group 1	Anisakis simplex (s.s.)	Anisakis simplex	As-cox2 Group unique	Anisakis simplex (s.s.)	Anisakis	PDG_18S_F5	NC2	211F_Alt	210R
RH14	A22	RH14_A22	SW	VRA	Anisakis simplex (s.s.)	PV943694	PV975719	Anisakis simplex	As-ITS Group 2	Anisakis simplex (s.s.)	Anisakis simplex	As-cox2 Group unique	Anisakis simplex (s.s.)	Anisakis	PDG_18S_F5	NC2	211F_Alt	210R
RH16	A24	RH16_A24	NW	Ventral BF	Anisakis simplex (s.s.)	PV943689	PV975741	Anisakis simplex	As-ITS Group 1	Anisakis simplex (s.s.)	Anisakis simplex	As-cox2 Group unique	Anisakis simplex (s.s.)	Anisakis	PDG_18S_F5	NC2	211F_Alt	210R
RH18	A26	RH18_A26	NW	Dorsal BF	Anisakis simplex (s.s.)	PV943663	PV975722	Anisakis simplex	As-ITS Group 1	Anisakis simplex (s.s.)	Anisakis simplex	As-cox2 Group unique	Anisakis simplex (s.s.)	Anisakis	PDG_18S_F5	NC2	211F_Alt	210R
RH19	A49	RH19_A49	NW	Liver	Anisakis simplex (s.s.)	PV943705	PV975733	Anisakis simplex	As-ITS Group 1	Anisakis simplex (s.s.)	Anisakis simplex	As-cox2 Group unique	Anisakis simplex (s.s.)	Anisakis	PDG_18S_F5	NC2	211F_Alt	210R
RH20	A28	RH20_A28	SW	Ventral BF	Anisakis simplex (s.s.)	PV943703	PV975711	Anisakis simplex	As-ITS Group 1	Anisakis simplex (s.s.)	Anisakis simplex	As-cox2 Group unique	Anisakis simplex (s.s.)	Anisakis	PDG_18S_F5	NC2	211F_Alt	210R
RH22	A30	RH22_A30	NW	Ventral BF	Anisakis simplex (s.s.)	PV943662	PV975738	Anisakis simplex	As-ITS Group 1	Anisakis simplex (s.s.)	Anisakis simplex	As-cox2 Group unique	Anisakis simplex (s.s.)	Anisakis	PDG_18S_F5	NC2	211F_Alt	210R
RH22	A56	RH22_A56	NW	Liver	Anisakis simplex (s.s.)	PV943696	PV975709	Anisakis simplex	As-ITS Group 1	Anisakis simplex (s.s.)	Anisakis simplex	As-cox2 Group unique	Anisakis simplex (s.s.)	Anisakis	PDG_18S_F5	NC2	211F_Alt	210R
RH24	A33	RH24_A33	NW	Ventral BF	Anisakis simplex (s.s.)	PV943693	PV975734	Anisakis simplex	As-ITS Group 3	Anisakis simplex (s.s.)	Anisakis simplex	As-cox2 Group unique	Anisakis simplex (s.s.)	Anisakis	PDG_18S_F5	NC2	211F_Alt	210R
RH25	A39	RH25_A39	SW	Ventral BF	Anisakis simplex (s.s.)	PV943687	PV975707	Anisakis simplex	As-ITS Group 1	Anisakis simplex (s.s.)	Anisakis simplex	As-cox2 Group unique	Anisakis simplex (s.s.)	Anisakis	PDG_18S_F5	NC2	211F_Alt	210R
RH26	A41	RH26_A41	E	Body cavity	Anisakis simplex (s.s.)	PV943678	PV975710	Anisakis simplex	As-ITS Group 1	Anisakis simplex (s.s.)	Anisakis simplex	As-cox2 Group unique	Anisakis simplex (s.s.)	Anisakis	PDG_18S_F5	NC2	211F_Alt	210R
RH29	A57	RH29_A57	E	Liver	Anisakis simplex (s.s.)	PV943701	PV975708	Anisakis simplex	As-ITS Group 1	Anisakis simplex (s.s.)	Anisakis simplex	As-cox2 Group unique	Anisakis simplex (s.s.)	Anisakis	PDG_18S_F5	NC2	211F_Alt	210R
RH31	A52	RH31_A52	E	Body cavity	Anisakis simplex (s.s.)	PV943695	PV975735	Anisakis simplex	As-ITS Group 1	Anisakis simplex (s.s.)	Anisakis simplex	As-cox2 Group unique	Anisakis simplex (s.s.)	Anisakis	PDG_18S_F5	NC2	211F_Alt	210R
RH35	A64	RH35_A64	SW	Ventral BF	Anisakis simplex (s.s.)	PV943664	PV975706	Anisakis simplex	As-ITS Group 1	Anisakis simplex (s.s.)	Anisakis simplex	As-cox2 Group unique	Anisakis simplex (s.s.)	Anisakis	PDG_18S_F5	NC2	211F_Alt	210R
RH37	A70	RH37_A70	SW	Ventral BF	Anisakis simplex (s.s.)	PV943690	PV975731	Anisakis simplex	As-ITS Group 1	Anisakis simplex (s.s.)	Anisakis simplex	As-cox2 Group unique	Anisakis simplex (s.s.)	Anisakis	PDG_18S_F5	NC2	211F_Alt	210R
RH30	A51	RH30_A51	E	Body cavity	Contracaecum osculatum (s.s.)	PV943719	PV975769	Contracaecum osculatum	Co-ITS Group 3	Contracaecum osculatum	Contracaecum osculatum	Co (s.s.)-cox2 Group	Contracaecum osculatum (s.s.)	Contracaecum	PDG_18S_F5	NC2	211F	CoOs_Mith_R3
RH04	A48	RH04_A48	SW	Liver	Contracaecum osculatum A	PV943707	PV975752	Contracaecum osculatum	Co-ITS Group 1	Contracaecum osculatum	Contracaecum osculatum A	Co A-cox2 Group 1	Contracaecum osculatum A	Contracaecum	PDG_18S_F5	NC2	211F_Alt	CoOs_Mith_R3
RH29	A50	RH29_A50	E	Body cavity	Contracaecum osculatum A	PV943709	PV975754	Contracaecum osculatum	Co-ITS Group 1	Contracaecum osculatum	Contracaecum osculatum A	Co A-cox2 Group 1	Contracaecum osculatum A	Contracaecum	PDG_18S_F5	NC2	211F_Alt	CoOs_Mith_R3
RH04	A47	RH04_A47	SW	Liver	Contracaecum osculatum A	PV943706	PV975751	Contracaecum osculatum	Co-ITS Group 1	Contracaecum osculatum	Contracaecum osculatum A	Co A-cox2 Group Unique	Contracaecum osculatum A	Contracaecum	PDG_18S_F5	NC2	CoOs_Mith_F4	CoOs_Mith_R3
RH27	A42	RH27_A42	E	Liver	Contracaecum osculatum A	PV943708	PV975753	Contracaecum osculatum	Co-ITS Group 1	Contracaecum osculatum	Contracaecum osculatum A	Co A-cox2 Group Unique	Contracaecum osculatum A	Contracaecum	PDG_18S_F5	NC2	CoOs_Mith_F4	CoOs_Mith_R3
RH02	A60	RH02_A60	SW	Body cavity	Contracaecum osculatum B	PV943710	PV975755	Contracaecum osculatum	Co-ITS Group 2	Contracaecum osculatum	Contracaecum osculatum B	Co B-cox2 Group Unique	Contracaecum osculatum B	Contracaecum	PDG_18S_F5	NC2	CoOs_Mith_F4	CoOs_Mith_R3
RH03	A04	RH03_A04	NW	Ventral BF	Contracaecum osculatum B	PV943711	PV975756	Contracaecum osculatum	Co-ITS Group 2	Contracaecum osculatum	Contracaecum osculatum B	Co B-cox2 Group Unique	Contracaecum osculatum B	Contracaecum	PDG_18S_F5	NC2	CoOs_Mith_F4	CoOs_Mith_R3
RH09	A13	RH09_A13	E	Dorsal BF	Contracaecum osculatum B	NA	PV975757	Host	Host	NA	Contracaecum osculatum B	Co B-cox2 Group Unique	Contracaecum osculatum B	Contracaecum	PDG_18S_F5	NC2	211F_Alt	210R
RH14	A55	RH14_A55	SW	Liver	Contracaecum osculatum B	PV943712	PV975758	Contracaecum osculatum	Co-ITS Group 2	Contracaecum osculatum	Contracaecum osculatum B	Co B-cox2 Group Unique	Contracaecum osculatum B	Contracaecum	PDG_18S_F5	NC2	211F_Alt	210R
RH21	A29	RH21_A29	SW	Ventral BF	Contracaecum osculatum B	PV943713	PV975759	Contracaecum osculatum	Co-ITS Group 2	Contracaecum osculatum	Contracaecum osculatum B	Co B-cox2 Group Unique	Contracaecum osculatum B	Contracaecum	PDG_18S_F5	NC2	211F_Alt	210R
RH35	A65	RH35_A65	SW	Body cavity	Contracaecum osculatum B	PV943714	PV975760	Contracaecum osculatum	Co-ITS Group 2	Contracaecum osculatum	Contracaecum osculatum B	Co B-cox2 Group Unique	Contracaecum osculatum B	Contracaecum	PDG_18S_F5	NC2	CoOs_Mith_F4	CoOs_Mith_R3
RH36	A66	RH36_A66	SW	Ventral BF	Contracaecum osculatum B	PV943715	PV975761	Contracaecum osculatum	Co-ITS Group 2	Contracaecum osculatum	Contracaecum osculatum B	Co B-cox2 Group Unique	Contracaecum osculatum B	Contracaecum	PDG_18S_F5	NC2	CoOs_Mith_F4	CoOs_Mith_R3
RH36	A67	RH36_A67	SW	Ventral BF	Contracaecum osculatum B	PV943716	PV975762	Contracaecum osculatum	Co-ITS Group 2	Contracaecum osculatum	Contracaecum osculatum B	Co B-cox2 Group Unique	Contracaecum osculatum B	Contracaecum	PDG_18S_F5	NC2	CoOs_Mith_F4	CoOs_Mith_R3
RH36	A68	RH36_A68	SW	Ventral BF	Contracaecum osculatum B	PV943717	PV975763	Contracaecum osculatum	Co-ITS Group 2	Contracaecum osculatum	Contracaecum osculatum B	Co B-cox2 Group Unique	Contracaecum osculatum B	Contracaecum	PDG_18S_F5	NC2	CoOs_Mith_F4	CoOs_Mith_R3
RH36	A69	RH36_A69	SW	Ventral BF	Contracaecum osculatum B	PV943718	PV975764	Contracaecum osculatum	Co-ITS Group 2	Contracaecum osculatum	Contracaecum osculatum B	Co B-cox2 Group Unique	Contracaecum osculatum B	Contracaecum	PDG_18S_F5	NC2	CoOs_Mith_F4	CoOs_Mith_R3
RH12	A17	RH12_A17	SW	Dorsal BF	Anisakis simplex (s.s.)	PV943686	NA	Anisakis simplex	As-ITS Group 1	Anisakis simplex (s.s.)	NA	NA	NA	Anisakis	PDG_18S_F5	NC2	211F_Alt	210R
RH20	A53	RH20_A53	SW	Body cavity	Anisakis simplex (s.s.)	PV943692	NA	Anisakis simplex	As-ITS Group 1	Anisakis simplex (s.s.)	NA	NA	NA	Anisakis	PDG_18S_F5	NC2	211F_Alt	210R
RH06	A46	RH06_A46	SW	Liver	Phocanema bulbosa	PV943722	PV975765	Phocanema sp.	Pb-Unique	Phocanema bulbosa	Phocanema bulbosa	Pb-Unique	Phocanema bulbosa	Phocanema	PDG_18S_F5	NC2	211F_Alt	210R
RH23	A44	RH23_A44	NW	Liver	Phocanema bulbosa	PV943723	PV975766	Phocanema sp.	Pb-Unique	Contracaecum osculatum	Phocanema bulbosa	Pb-Unique	Phocanema bulbosa	Phocanema	PDG_18S_F5	NC2	211F_Alt	210R
RH23	A45	RH23_A45	NW	Liver	Phocanema bulbosa	PV943720	PV975767	Phocanema sp.	Pb-ITS Group 1	Phocanema bulbosa	Phocanema bulbosa	Pb-Unique	Phocanema bulbosa	Phocanema	PDG_18S_F5	NC2	211F_Alt	210R
RH32	A61	RH32_A61	NW	Body cavity	Phocanema bulbosa	PV943721	PV975768	Phocanema sp.	Pb-ITS Group 1	Phocanema bulbosa	Phocanema bulbosa	Pb-Unique	Phocanema bulbosa	Phocanema	PDG_18S_F5	NC2	211F	210R

## Sheet: PCR primer details
							Touch down (Td) procedure
	PCR Primer combinations		Target	Specific PCR conditions			Td 53->46			Primer	Sequence 5' end to 3' end	Reference		Links to references
	Forward	Reverse		Ta	Elongation time		Ta, °C	Cycles					Journal
	PDG_18S_F5	NC2	18S - ITS1 - 5.8S - ITS2	54°C	2 min		53	2		PDG_18S_F5	CGATAACGAACGAGACTC	Setyawan et al, 2020	Journal of Helminthology 94, e155	10.1017/S0022149X20000176
	211F	210R	cox2	Td 53->46	30 sec		51	2		NC2	TTAGTTTCTTTTCCTCCGCT	Gasser et al, 1993	Nucleic Acids Res. 1993 May 25;21(10):2525–2526	Rapid sequencing of rDNA from single worms and eggs of parasitic helminths.
	211F_alt	210R	cox2	55°C	30 sec		50	2		211F_alt	TTTTCTAAGTTATATAGATTGRTTCCAT	Kumas et al, 2025	International Journal for Parasitology: Parasites and Wildlife 27 (2025) 101066	10.1016/j.ijppaw.2025.101066
	211F_alt	CoOs_Mith_R3	cox2	55°C	45 sec		49	3		211F	TTTTCTAAGTTATATAGATTGRTTTYAT	Nadler, S.A., Hudspeth, D.S.S.	J. of Parasitology, 86(2):380-393 (2000)	10.1645/0022-3395(2000)086[0380:POTANA]2.0.CO;2
	CoOs_Mith_F4	CoOs_Mith__R3	cox2	55°C	45 sec		48	3		210R	CACCAACTCTTAAAATTATC	Nadler, S.A., Hudspeth, D.S.S.	J. of Parasitology, 86(2):380-393 (2000)	10.1645/0022-3395(2000)086[0380:POTANA]2.0.CO;2
							47	3		CoOs_Mith_F4	CTTGACTTCCAATCGAGAGG	Zuo et al, 2018	Journal of Helminthology (2018) 92,81–89	10.1017/S0022149X17000025
	Ta indicates annealing temperature						46	35		CoOs_Mith_R3	GCCACAAATCCTTTCATACCAC	Zuo et al, 2018	Journal of Helminthology (2018) 92,81–89	10.1017/S0022149X17000025
