# Supplementary material for: Zoonotic nematode larvae in Greenland halibut (Reinhardtius hippoglossoides) from Greenlandic waters: Occurrence, fillet distribution and association with Mushy halibut syndrome
Source: Int J Parasitol Parasites Wildl. 2025 Dec 24;29:101181. doi: 10.1016/j.ijppaw.2025.101181 (PMC12796938; doi:10.1016/j.ijppaw.2025.101181)
Supplement: Multimedia component 5 [file mmc5.xlsx]

## Sheet: Information sheet
Supplementary material 5	Correlation analysis details
Title	Zoonotic Nematode Larvae in Greenland halibut (Reinhardtius hippoglossoides) from Greenlandic waters: Prevalence, Fillet Distribution Association with Mushy Halibut Syndrome
Journal	International Journal for Parasitology: Parasites and Wildlife
Authors	Natacha L. Severin *1, Andrea K. Bisbjerg 1, Kitt U. Ristinge 1, Kaan Kumas 1, Liliana Ferrão 2, Per W. Kania 1, Kurt Buchmann 1
Affiliations	1: Laboratory of Aquatic Pathobiology (AQUA), Section for Parasitology and Pathobiology Department of Veterinary and Animal Sciences, Faculty of Health and Medical Sciences University of Copenhagen, Stigbøjlen 7, 1870, Frederiksberg C, Denmark
	2: Department of Animal Sciences and Aquatic Ecology Ghent University, Coupure Links 653 – block F, B-9000 Gent, Belgium
Correspondance	Natacha L. Severin, nls@sund.ku.dk

## Sheet: n = 104
Spearman r		Condition factor	GSI	HSI	Fillet weight (g)	MF parasitism	BF parasitism	Host length (cm)	Host weight (g)	MHS	Sex	Maturity		p-values		Condition factor	GSI	HSI	Fillet weight (g)	MF parasitism	BF parasitism	Host length (cm)	Host weight (g)	MHS	Sex	Maturity
	Condition factor	1	-0.287994	0.248634	0.408421	-0.102835	-0.121203	0.11438	-0.15395	-0.495491	0.328842	-0.157568			Condition factor		0.00303124	0.0113264	1.67738e-05	0.298901	0.220344	0.247617	0.118682	8.90887e-08	0.000695132	0.111932
	GSI	-0.287994	1	-0.0827279	0.0626235	0.0913276	0.198145	0.19136	0.0819921	0.48332	-0.162299	0.676242			GSI	0.00303124		0.406101	0.527688	0.356511	0.0437675	0.0516627	0.407983	2.02702e-07	0.101437	4.55905e-15
	HSI	0.248634	-0.0827279	1	0.296061	-0.227967	0.0290105	0.172061	-0.0617075	-0.186464	0.295682	-0.113778			HSI	0.0113264	0.406101		0.0023942	0.0205602	0.771133	0.0822285	0.535778	0.0593111	0.00255114	0.254853
	Fillet weight (g)	0.408421	0.0626235	0.296061	1	-0.044563	0.262909	0.808021	-0.307608	-0.123956	0.267131	0.276826			Fillet weight (g)	1.67738e-05	0.527688	0.0023942		0.653298	0.0070102	3.55064e-25	0.00149079	0.20996	0.00637667	0.00464417
	MF parasitism	-0.102835	0.0913276	-0.227967	-0.044563	1	0.43223	-0.0320281	0.106847	0.10023	-0.093391	0.171698			MF parasitism	0.298901	0.356511	0.0205602	0.653298		4.60999e-06	0.746878	0.28034	0.311373	0.34809	0.0828859
	BF parasitism	-0.121203	0.198145	0.0290105	0.262909	0.43223	1	0.205761	-0.0225783	0.135472	-0.158336	0.28976			BF parasitism	0.220344	0.0437675	0.771133	0.0070102	4.60999e-06		0.0361291	0.820035	0.170319	0.110172	0.00298941
	Host length (cm)	0.11438	0.19136	0.172061	0.808021	-0.0320281	0.205761	1	-0.438343	0.135243	0.307147	0.407418			Host length (cm)	0.247617	0.0516627	0.0822285	3.55064e-25	0.746878	0.0361291		3.25606e-06	0.17105	0.00160054	1.94413e-05
	Host weight (g)	-0.15395	0.0819921	-0.0617075	-0.307608	0.106847	-0.0225783	-0.438343	1	0.0224206	-0.0800072	-0.0642277			Host weight (g)	0.118682	0.407983	0.535778	0.00149079	0.28034	0.820035	3.25606e-06		0.82127	0.421764	0.519218
	MHS	-0.495491	0.48332	-0.186464	-0.123956	0.10023	0.135472	0.135243	0.0224206	1	-0.106712	0.416989			MHS	8.90887e-08	2.02702e-07	0.0593111	0.20996	0.311373	0.170319	0.17105	0.82127		0.283335	1.1779e-05
	Sex	0.328842	-0.162299	0.295682	0.267131	-0.093391	-0.158336	0.307147	-0.0800072	-0.106712	1	-0.101637			Sex	0.000695132	0.101437	0.00255114	0.00637667	0.34809	0.110172	0.00160054	0.421764	0.283335		0.306989
	Maturity	-0.157568	0.676242	-0.113778	0.276826	0.171698	0.28976	0.407418	-0.0642277	0.416989	-0.101637	1			Maturity	0.111932	4.55905e-15	0.254853	0.00464417	0.0828859	0.00298941	1.94413e-05	0.519218	1.1779e-05	0.306989

## Sheet: n = 55
Spearman r		Condition factor	Stomach fullness	GSI	HSI	Body cavity parasitism	Liver prasitism	Host length (cm)	Host weight (g)	MHS	Sex	Maturity	QIM score	Bile color	Gallbladder fullness	Age (yrs)	p-values		Condition factor	Stomach fullness	GSI	HSI	Body cavity parasitism	Liver prasitism	Host length (cm)	Host weight (g)	MHS	Sex	Maturity	QIM score	Bile color	Gallbladder fullness	Age (yrs)
	Condition factor	1	0.237356	-0.419841	0.501734	0.190734	0.0172438	0.159896	0.331187	-0.559022	0.485346	-0.196304	-0.209491	0.0252239	0.273346	0.430695		Condition factor		0.081006	0.00141801	0.000111028	0.163053	0.900559	0.243572	0.0135162	9.16246e-06	0.000172809	0.150886	0.124776	0.863409	0.0455066	0.00102929
	Stomach fullness	0.237356	1	-0.0996647	0.344285	0.215397	0.350082	0.642419	0.539047	0.130222	0.463538	0.115527	-0.0568864	-0.276014	-0.284748	0.421465		Stomach fullness	0.081006		0.469089	0.0107962	0.114259	0.00878974	1.24182e-07	2.17591e-05	0.343328	0.00036509	0.40096	0.679955	0.0548961	0.0368956	0.00135257
	GSI	-0.419841	-0.0996647	1	-0.248027	-0.0848085	0.0979743	0.120861	-0.0487453	0.547566	-0.158715	0.710382	0.0586269	0.199604	-0.10997	-0.0982357		GSI	0.00141801	0.469089		0.0705525	0.538145	0.476698	0.379418	0.72378	1.51487e-05	0.247117	1.24207e-09	0.670714	0.169118	0.428591	0.475517
	HSI	0.501734	0.344285	-0.248027	1	0.214444	0.01753	0.38805	0.429843	-0.185481	0.58738	-0.0506363	-0.152941	0.0981254	0.000365979	0.206255		HSI	0.000111028	0.0107962	0.0705525		0.119437	0.899879	0.00373874	0.00117923	0.179338	3.02542e-06	0.716137	0.269552	0.502369	0.997925	0.134567
	Body cavity parasitism	0.190734	0.215397	-0.0848085	0.214444	1	0.371071	0.185006	0.103182	0.0722859	0.0911041	0.138897	-0.0460297	-0.0581763	0.0519559	0.0877241		Body cavity parasitism	0.163053	0.114259	0.538145	0.119437		0.00528608	0.176301	0.453468	0.599959	0.508289	0.311855	0.738605	0.691325	0.709063	0.524212
	Liver prasitism	0.0172438	0.350082	0.0979743	0.01753	0.371071	1	0.507406	0.402272	0.219025	0.133595	0.216777	-0.10451	-0.194789	0.0905332	0.309226		Liver prasitism	0.900559	0.00878974	0.476698	0.899879	0.00528608		7.69183e-05	0.00233026	0.108142	0.330863	0.111901	0.447643	0.179851	0.515012	0.021606
	Host length (cm)	0.159896	0.642419	0.120861	0.38805	0.185006	0.507406	1	0.8462	0.254557	0.507693	0.362305	0.160616	-0.239921	-0.0602176	0.415661		Host length (cm)	0.243572	1.24182e-07	0.379418	0.00373874	0.176301	7.69183e-05		4.14891e-16	0.0607225	7.60842e-05	0.00656303	0.241429	0.0968253	0.665345	0.00159977
	Host weight (g)	0.331187	0.539047	-0.0487453	0.429843	0.103182	0.402272	0.8462	1	0.00572861	0.50383	0.20331	0.094146	-0.152472	0.0330937	0.341171		Host weight (g)	0.0135162	2.17591e-05	0.72378	0.00117923	0.453468	0.00233026	4.14891e-16		0.96689	8.80364e-05	0.136553	0.494171	0.295616	0.81222	0.0108014
	MHS	-0.559022	0.130222	0.547566	-0.185481	0.0722859	0.219025	0.254557	0.00572861	1	-0.166004	0.594072	0.290233	-0.0375	-0.265033	-0.18594		MHS	9.16246e-06	0.343328	1.51487e-05	0.179338	0.599959	0.108142	0.0607225	0.96689		0.225793	1.74099e-06	0.0315956	0.798095	0.0527694	0.174089
	Sex	0.485346	0.463538	-0.158715	0.58738	0.0911041	0.133595	0.507693	0.50383	-0.166004	1	0.00489892	-0.135828	-0.0785019	0.226123	0.371046		Sex	0.000172809	0.00036509	0.247117	3.02542e-06	0.508289	0.330863	7.60842e-05	8.80364e-05	0.225793		0.971683	0.32277	0.59185	0.100146	0.00528947
	Maturity	-0.196304	0.115527	0.710382	-0.0506363	0.138897	0.216777	0.362305	0.20331	0.594072	0.00489892	1	0.0342206	0.0584672	-0.0670802	0.00588695		Maturity	0.150886	0.40096	1.24207e-09	0.716137	0.311855	0.111901	0.00656303	0.136553	1.74099e-06	0.971683		0.804111	0.689859	0.629844	0.965976
	QIM score	-0.209491	-0.0568864	0.0586269	-0.152941	-0.0460297	-0.10451	0.160616	0.094146	0.290233	-0.135828	0.0342206	1	-0.117349	-0.354163	0.0765814		QIM score	0.124776	0.679955	0.670714	0.269552	0.738605	0.447643	0.241429	0.494171	0.0315956	0.32277	0.804111		0.421965	0.00860352	0.578406
	Bile color	0.0252239	-0.276014	0.199604	0.0981254	-0.0581763	-0.194789	-0.239921	-0.152472	-0.0375	-0.0785019	0.0584672	-0.117349	1	0.255809	-0.287415		Bile color	0.863409	0.0548961	0.169118	0.502369	0.691325	0.179851	0.0968253	0.295616	0.798095	0.59185	0.689859	0.421965		0.0760495	0.0452372
	Gallbladder fullness	0.273346	-0.284748	-0.10997	0.000365979	0.0519559	0.0905332	-0.0602176	0.0330937	-0.265033	0.226123	-0.0670802	-0.354163	0.255809	1	-0.166109		Gallbladder fullness	0.0455066	0.0368956	0.428591	0.997925	0.709063	0.515012	0.665345	0.81222	0.0527694	0.100146	0.629844	0.00860352	0.0760495		0.229967
	Age (yrs)	0.430695	0.421465	-0.0982357	0.206255	0.0877241	0.309226	0.415661	0.341171	-0.18594	0.371046	0.00588695	0.0765814	-0.287415	-0.166109	1		Age (yrs)	0.00102929	0.00135257	0.475517	0.134567	0.524212	0.021606	0.00159977	0.0108014	0.174089	0.00528947	0.965976	0.578406	0.0452372	0.229967
